# Supplementary material for: Global Variation in Hand Hygiene Practices Among Adolescents: The Role of Family and School-Level Factors
Source: Int J Environ Res Public Health. 2021 May 7;18(9):4984. doi: 10.3390/ijerph18094984 (PMC8125682; doi:10.3390/ijerph18094984)
Supplement: Supplementary file 1 [file ijerph-18-04984-s001.zip]

Archive with 1 entries (1 files):
- ijerph-1208603-suppementary.pdf
